# Supplementary material for: 3D-Printed Soft Bionic Inchworm Robot Powered by Magnetic Force
Source: Biomimetics (Basel). 2025 Mar 26;10(4):202. doi: 10.3390/biomimetics10040202 (PMC12025109; doi:10.3390/biomimetics10040202)
Supplement: Supplementary file 1 [file biomimetics-10-00202-s001.zip]

Archive with 1 entries (1 files):
- biomimetics-3409860-supplementary.pdf
